# Supplementary material for: Differential Spatial Gene and Protein Expression Associated with Recurrence Following Chemoradiation for Localized Anal Squamous Cell Cancer
Source: Cancers (Basel). 2023 Mar 10;15(6):1701. doi: 10.3390/cancers15061701 (PMC10046657; doi:10.3390/cancers15061701)
Supplement: Supplementary file 1 [file cancers-15-01701-s001.zip]

Archive with 1 entries (1 files):
- cancers-2210695-supplementary.pdf
